# Supplementary material for: HTK Is a Viable UW Alternative for Hypothermic Oxygenated Machine Perfusion of Liver Grafts Supporting a Single-Solution Protocol
Source: J Clin Med. 2025 Dec 24;15(1):112. doi: 10.3390/jcm15010112 (PMC12787218; doi:10.3390/jcm15010112)
Supplement: Supplementary file 1 [file jcm-15-00112-s001.zip]

Archive with 1 entries (1 files):
- jcm-3990775-supplementary.pdf
